# Supplementary material for: Novel Polymer Sorbents with Imprinted Task-Specific Ionic Liquids for Metal Removal
Source: Materials (Basel). 2021 Sep 2;14(17):5008. doi: 10.3390/ma14175008 (PMC8434268; doi:10.3390/ma14175008)
Supplement: Supplementary file 1 [file materials-14-05008-s001.zip]

Archive with 1 entries (1 files):
- materials-1335780-supplementary.pdf
